# Supplementary material for: Proximity to Major Roads and Risks of Childhood Recurrent Wheeze and Asthma in a Severe Bronchiolitis Cohort
Source: Int J Environ Res Public Health. 2021 Apr 15;18(8):4197. doi: 10.3390/ijerph18084197 (PMC8071463; doi:10.3390/ijerph18084197)
Supplement: Supplementary file 1 [file ijerph-18-04197-s001.zip]

Archive with 1 entries (1 files):
- ijerph-1147311-supplementary.pdf
